# Supplementary material for: Clinical Instability at Discharge and Post-Discharge Outcomes in Patients with Community-Acquired Pneumonia: An Observational Study
Source: J Clin Med. 2025 Jul 25;14(15):5273. doi: 10.3390/jcm14155273 (PMC12347774; doi:10.3390/jcm14155273)
Supplement: Supplementary file 1 [file jcm-14-05273-s001.zip]

Archive with 1 entries (1 files):
- jcm-3742392-supplementary.pdf
